# Supplementary material for: Protease-Activated Receptor 1 in Human Carotid Atheroma Is Significantly Related to Iron Metabolism, Plaque Vulnerability, and the Patient’s Age
Source: Int J Mol Sci. 2022 Jun 7;23(12):6363. doi: 10.3390/ijms23126363 (PMC9223560; doi:10.3390/ijms23126363)
Supplement: Supplementary file 1 [file ijms-23-06363-s001.zip]

Archive with 1 entries (1 files):
- ijms-1734764-supplementary.pdf
